# Supplementary material for: Physicochemical Profile, Antioxidant and Antimicrobial Activities of Honeys Produced in Minas Gerais (Brazil)
Source: Antibiotics (Basel). 2022 Oct 18;11(10):1429. doi: 10.3390/antibiotics11101429 (PMC9598309; doi:10.3390/antibiotics11101429)
Supplement: Supplementary file 1 [file antibiotics-11-01429-s001.zip]

Archive with 1 entries (1 files):
- antibiotics-1975595-supplementary-final.pdf
